# Supplementary material for: Role of Transverse Shear Modulus in the Performance of Corrugated Materials
Source: Materials (Basel). 2020 Aug 27;13(17):3791. doi: 10.3390/ma13173791 (PMC7504672; doi:10.3390/ma13173791)
Supplement: Supplementary file 1 [file materials-13-03791-s001.zip]

Archive with 1 entries (1 files):
- materials-906399-supplementary.csv
