# Supplementary material for: Role of Transverse Shear Modulus in the Performance of Corrugated Materials
Source: Materials (Basel). 2020 Aug 27;13(17):3791. doi: 10.3390/ma13173791 (PMC7504672; doi:10.3390/ma13173791)
Supplement: Supplementary file 1 [file materials-13-03791-s001.zip › materials-906399-supplementary.csv]

1	25	25	2	2	2.2726	2.2316	1.8
2	25	25	2	20	2.9453	2.7938	5.4
3	25	25	2	50	3.0165	2.8432	6.1
4	25	25	2	100	3.0682	2.8624	7.2
5	25	25	2	200	3.1182	2.8765	8.4
6	25	25	2	300	3.1465	2.8851	9.1
7	25	25	20	2	2.9453	2.7933	5.4
8	25	25	20	20	3.7423	3.731	0.3
9	25	25	20	50	3.8681	3.8165	1.4
10	25	25	20	100	3.8786	3.8459	0.9
11	25	25	20	200	3.8885	3.8609	0.7
12	25	25	20	300	3.894	3.866	0.7
13	25	25	50	2	3.0165	2.8417	6.2
14	25	25	50	20	3.8681	3.8165	1.4
15	25	25	50	50	3.9109	3.906	0.1
16	25	25	50	100	3.9633	3.9367	0.7
17	25	25	50	200	3.9678	3.9523	0.4
18	25	25	50	300	3.9703	3.9575	0.3
19	25	25	100	2	3.0682	2.8592	7.3
20	25	25	100	20	3.8786	3.8459	0.9
21	25	25	100	50	3.9633	3.9367	0.7
22	25	25	100	100	3.9705	3.968	0.1
23	25	25	100	200	3.9974	3.9838	0.3
24	25	25	100	300	3.9987	3.9891	0.2
25	25	25	200	2	3.1182	2.87	8.6
26	25	25	200	20	3.8885	3.8608	0.7
27	25	25	200	50	3.9678	3.9523	0.4
28	25	25	200	100	3.9974	3.9838	0.3
29	25	25	200	200	4.001	3.9997	0
30	25	25	200	300	4.0141	4.0051	0.2
31	25	25	300	2	3.1465	2.8753	9.4
32	25	25	300	20	3.894	3.8658	0.7
33	25	25	300	50	3.9703	3.9575	0.3
34	25	25	300	100	3.9987	3.9891	0.2
35	25	25	300	200	4.0141	4.0051	0.2
36	25	25	300	300	4.0113	4.0104	0
37	25	50	2	2	1.302	1.3401	-2.8
38	25	50	2	20	1.6827	1.7665	-4.7
39	25	50	2	50	1.7074	1.8049	-5.4
40	25	50	2	100	1.7251	1.8182	-5.1
41	25	50	2	200	1.7419	1.8251	-4.6
42	25	50	2	300	1.7514	1.8277	-4.2
43	25	50	20	2	1.4991	1.4271	5
44	25	50	20	20	1.9112	1.9192	-0.4
45	25	50	20	50	1.9712	1.9645	0.3
46	25	50	20	100	1.9741	1.98	-0.3
47	25	50	20	200	1.9768	1.9879	-0.6
48	25	50	20	300	1.9784	1.9906	-0.6
49	25	50	50	2	1.5335	1.4348	6.9
50	25	50	50	20	1.9392	1.9304	0.5
51	25	50	50	50	1.9727	1.9761	-0.2
52	25	50	50	100	1.9974	1.9919	0.3
53	25	50	50	200	1.9986	1.9999	-0.1
54	25	50	50	300	1.9993	2.0025	-0.2
55	25	50	100	2	1.5585	1.4394	8.3
56	25	50	100	20	1.9441	1.9341	0.5
57	25	50	100	50	1.9839	1.9801	0.2
58	25	50	100	100	1.9941	1.9959	-0.1
59	25	50	100	200	2.0067	2.0039	0.1
60	25	50	100	300	2.007	2.0066	0
61	25	50	200	2	1.5825	1.4455	9.5
62	25	50	200	20	1.9488	1.9361	0.7
63	25	50	200	50	1.986	1.982	0.2
64	25	50	200	100	1.9998	1.9979	0.1
65	25	50	200	200	2.005	2.0059	0
66	25	50	200	300	2.0112	2.0086	0.1
67	25	50	300	2	1.5962	1.4507	10
68	25	50	300	20	1.9514	1.9368	0.8
69	25	50	300	50	1.9872	1.9827	0.2
70	25	50	300	100	2.0004	1.9985	0.1
71	25	50	300	200	2.0076	2.0066	0.1
72	25	50	300	300	2.0087	2.0092	0
73	25	75	2	2	0.9124	0.9279	-1.7
74	25	75	2	20	1.1735	1.2384	-5.2
75	25	75	2	50	1.1867	1.2667	-6.3
76	25	75	2	100	1.1961	1.2765	-6.3
77	25	75	2	200	1.2049	1.2814	-6
78	25	75	2	300	1.2099	1.2831	-5.7
79	25	75	20	2	0.9956	0.9559	4.2
80	25	75	20	20	1.2833	1.2863	-0.2
81	25	75	20	50	1.3219	1.3168	0.4
82	25	75	20	100	1.3234	1.3273	-0.3
83	25	75	20	200	1.3248	1.3326	-0.6
84	25	75	20	300	1.3255	1.3344	-0.7
85	25	75	50	2	1.0188	0.9601	6.1
86	25	75	50	20	1.2921	1.2897	0.2
87	25	75	50	50	1.319	1.3203	-0.1
88	25	75	50	100	1.3349	1.3309	0.3
89	25	75	50	200	1.3355	1.3362	-0.1
90	25	75	50	300	1.3358	1.338	-0.2
91	25	75	100	2	1.0355	0.9644	7.4
92	25	75	100	20	1.2954	1.2909	0.4
93	25	75	100	50	1.3223	1.3215	0.1
94	25	75	100	100	1.3314	1.3321	0
95	25	75	100	200	1.3394	1.3374	0.2
96	25	75	100	300	1.3396	1.3392	0
97	25	75	200	2	1.0517	0.972	8.2
98	25	75	200	20	1.2986	1.2916	0.5
99	25	75	200	50	1.3237	1.3221	0.1
100	25	75	200	100	1.333	1.3327	0
101	25	75	200	200	1.3377	1.338	0
102	25	75	200	300	1.3416	1.3398	0.1
103	25	75	300	2	1.0609	0.9792	8.3
104	25	75	300	20	1.3003	1.2919	0.7
105	25	75	300	50	1.3245	1.3223	0.2
106	25	75	300	100	1.3335	1.3329	0
107	25	75	300	200	1.3383	1.3382	0
108	25	75	300	300	1.3398	1.34	0
109	25	100	2	2	0.7022	0.7055	-0.5
110	25	100	2	20	0.9006	0.9459	-4.8
111	25	100	2	50	0.9091	0.9679	-6.1
112	25	100	2	100	0.9151	0.9755	-6.2
113	25	100	2	200	0.9208	0.9793	-6
114	25	100	2	300	0.924	0.9806	-5.8
115	25	100	20	2	0.7404	0.7188	3
116	25	100	20	20	0.9659	0.9666	-0.1
117	25	100	20	50	0.9944	0.9895	0.5
118	25	100	20	100	0.9953	0.9974	-0.2
119	25	100	20	200	0.9961	1.0014	-0.5
120	25	100	20	300	0.9966	1.0028	-0.6
121	25	100	50	2	0.7581	0.7226	4.9
122	25	100	50	20	0.9678	0.968	0
123	25	100	50	50	0.9907	0.991	0
124	25	100	50	100	1.0024	0.9989	0.3
125	25	100	50	200	1.0028	1.0029	0
126	25	100	50	300	1.003	1.0043	-0.1
127	25	100	100	2	0.7709	0.7277	5.9
128	25	100	100	20	0.9704	0.9686	0.2
129	25	100	100	50	0.9912	0.9915	0
130	25	100	100	100	0.9993	0.9994	0
131	25	100	100	200	1.0052	1.0034	0.2
132	25	100	100	300	1.0053	1.0048	0.1
133	25	100	200	2	0.7832	0.7371	6.2
134	25	100	200	20	0.9728	0.969	0.4
135	25	100	200	50	0.9923	0.9918	0
136	25	100	200	100	0.9995	0.9997	0
137	25	100	200	200	1.0036	1.0037	0
138	25	100	200	300	1.0065	1.005	0.2
139	25	100	300	2	0.7902	0.7459	5.9
140	25	100	300	20	0.9742	0.9693	0.5
141	25	100	300	50	0.9929	0.9919	0.1
142	25	100	300	100	0.9998	0.9998	0
143	25	100	300	200	1.0036	1.0038	0
144	25	100	300	300	1.0051	1.0051	0
145	25	125	2	2	0.5708	0.568	0.5
146	25	125	2	20	0.7309	0.7632	-4.2
147	25	125	2	50	0.7369	0.7811	-5.7
148	25	125	2	100	0.7412	0.7873	-5.9
149	25	125	2	200	0.7452	0.7904	-5.7
150	25	125	2	300	0.7475	0.7915	-5.6
151	25	125	20	2	0.5866	0.5762	1.8
152	25	125	20	20	0.7744	0.7739	0.1
153	25	125	20	50	0.7969	0.7923	0.6
154	25	125	20	100	0.7976	0.7987	-0.1
155	25	125	20	200	0.7981	0.8019	-0.5
156	25	125	20	300	0.7985	0.8029	-0.6
157	25	125	50	2	0.601	0.5803	3.6
158	25	125	50	20	0.7731	0.7747	-0.2
159	25	125	50	50	0.7933	0.7931	0
160	25	125	50	100	0.8025	0.7994	0.4
161	25	125	50	200	0.8028	0.8026	0
162	25	125	50	300	0.8029	0.8037	-0.1
163	25	125	100	2	0.6114	0.5864	4.3
164	25	125	100	20	0.7753	0.7751	0
165	25	125	100	50	0.7925	0.7934	-0.1
166	25	125	100	100	0.7998	0.7997	0
167	25	125	100	200	0.8044	0.8029	0.2
168	25	125	100	300	0.8045	0.804	0.1
169	25	125	200	2	0.6215	0.5975	4
170	25	125	200	20	0.7773	0.7754	0.2
171	25	125	200	50	0.7934	0.7935	0
172	25	125	200	100	0.7994	0.7998	-0.1
173	25	125	200	200	0.8031	0.803	0
174	25	125	200	300	0.8054	0.8041	0.2
175	25	125	300	2	0.6272	0.6075	3.2
176	25	125	300	20	0.7784	0.7757	0.3
177	25	125	300	50	0.7939	0.7936	0
178	25	125	300	100	0.7996	0.7999	0
179	25	125	300	200	0.8028	0.8031	0
180	25	125	300	300	0.8042	0.8042	0
181	25	150	2	2	0.4807	0.4751	1.2
182	25	150	2	20	0.6151	0.639	-3.7
183	25	150	2	50	0.6196	0.6541	-5.3
184	25	150	2	100	0.6229	0.6593	-5.5
185	25	150	2	200	0.626	0.6619	-5.4
186	25	150	2	300	0.6277	0.6628	-5.3
187	25	150	20	2	0.4841	0.4812	0.6
188	25	150	20	20	0.6463	0.6453	0.2
189	25	150	20	50	0.6649	0.6606	0.7
190	25	150	20	100	0.6654	0.6659	-0.1
191	25	150	20	200	0.6658	0.6685	-0.4
192	25	150	20	300	0.6661	0.6694	-0.5
193	25	150	50	2	0.4962	0.4858	2.1
194	25	150	50	20	0.6433	0.6458	-0.4
195	25	150	50	50	0.6615	0.661	0.1
196	25	150	50	100	0.6691	0.6663	0.4
197	25	150	50	200	0.6693	0.669	0
198	25	150	50	300	0.6694	0.6699	-0.1
199	25	150	100	2	0.5051	0.4928	2.5
200	25	150	100	20	0.6452	0.646	-0.1
201	25	150	100	50	0.66	0.6612	-0.2
202	25	150	100	100	0.6667	0.6665	0
203	25	150	100	200	0.6705	0.6691	0.2
204	25	150	100	300	0.6706	0.67	0.1
205	25	150	200	2	0.5136	0.5052	1.7
206	25	150	200	20	0.6469	0.6464	0.1
207	25	150	200	50	0.6608	0.6613	-0.1
208	25	150	200	100	0.6659	0.6666	-0.1
209	25	150	200	200	0.6693	0.6692	0
210	25	150	200	300	0.6712	0.6701	0.2
211	25	150	300	2	0.5185	0.516	0.5
212	25	150	300	20	0.6478	0.6467	0.2
213	25	150	300	50	0.6612	0.6614	0
214	25	150	300	100	0.6662	0.6666	-0.1
215	25	150	300	200	0.6689	0.6693	-0.1
216	25	150	300	300	0.6702	0.6701	0
217	50	25	2	2	1.302	1.3402	-2.8
218	50	25	2	20	1.4991	1.4284	4.9
219	50	25	2	50	1.5335	1.4381	6.6
220	50	25	2	100	1.5585	1.446	7.8
221	50	25	2	200	1.5825	1.4583	8.5
222	50	25	2	300	1.5962	1.4696	8.6
223	50	25	20	2	1.6827	1.7665	-4.7
224	50	25	20	20	1.9112	1.9192	-0.4
225	50	25	20	50	1.9392	1.9304	0.5
226	50	25	20	100	1.9441	1.9342	0.5
227	50	25	20	200	1.9488	1.9363	0.6
228	50	25	20	300	1.9514	1.9372	0.7
229	50	25	50	2	1.7074	1.8048	-5.4
230	50	25	50	20	1.9712	1.9645	0.3
231	50	25	50	50	1.9727	1.9761	-0.2
232	50	25	50	100	1.9839	1.9801	0.2
233	50	25	50	200	1.986	1.9821	0.2
234	50	25	50	300	1.9872	1.9828	0.2
235	50	25	100	2	1.7251	1.8181	-5.1
236	50	25	100	20	1.9741	1.98	-0.3
237	50	25	100	50	1.9974	1.9919	0.3
238	50	25	100	100	1.9941	1.9959	-0.1
239	50	25	100	200	1.9998	1.9979	0.1
240	50	25	100	300	2.0004	1.9986	0.1
241	50	25	200	2	1.7419	1.8248	-4.5
242	50	25	200	20	1.9768	1.9879	-0.6
243	50	25	200	50	1.9986	1.9999	-0.1
244	50	25	200	100	2.0067	2.0039	0.1
245	50	25	200	200	2.005	2.0059	0
246	50	25	200	300	2.0076	2.0066	0.1
247	50	25	300	2	1.7514	1.8272	-4.1
248	50	25	300	20	1.9784	1.9906	-0.6
249	50	25	300	50	1.9993	2.0025	-0.2
250	50	25	300	100	2.007	2.0066	0
251	50	25	300	200	2.0112	2.0086	0.1
252	50	25	300	300	2.0087	2.0092	0
253	50	50	2	2	0.8445	0.8386	0.7
254	50	50	2	20	0.9229	0.9073	1.7
255	50	50	2	50	0.9297	0.9125	1.9
256	50	50	2	100	0.9346	0.9145	2.2
257	50	50	2	200	0.9392	0.9159	2.5
258	50	50	2	300	0.9417	0.9168	2.7
259	50	50	20	2	0.9229	0.9073	1.7
260	50	50	20	20	0.9889	0.988	0.1
261	50	50	20	50	0.9974	0.994	0.4
262	50	50	20	100	0.9981	0.9959	0.2
263	50	50	20	200	0.9988	0.9969	0.2
264	50	50	20	300	0.9992	0.9973	0.2
265	50	50	50	2	0.9297	0.9123	1.9
266	50	50	50	20	0.9974	0.994	0.4
267	50	50	50	50	1.0003	0.9999	0
268	50	50	50	100	1.0037	1.0019	0.2
269	50	50	50	200	1.0039	1.0029	0.1
270	50	50	50	300	1.0041	1.0033	0.1
271	50	50	100	2	0.9346	0.9141	2.2
272	50	50	100	20	0.9981	0.9959	0.2
273	50	50	100	50	1.0037	1.0019	0.2
274	50	50	100	100	1.0041	1.0039	0
275	50	50	100	200	1.0058	1.005	0.1
276	50	50	100	300	1.0059	1.0053	0.1
277	50	50	200	2	0.9392	0.9152	2.6
278	50	50	200	20	0.9988	0.9969	0.2
279	50	50	200	50	1.0039	1.0029	0.1
280	50	50	200	100	1.0058	1.005	0.1
281	50	50	200	200	1.0061	1.006	0
282	50	50	200	300	1.0069	1.0063	0.1
283	50	50	300	2	0.9417	0.9158	2.8
284	50	50	300	20	0.9992	0.9973	0.2
285	50	50	300	50	1.0041	1.0033	0.1
286	50	50	300	100	1.0059	1.0053	0.1
287	50	50	300	200	1.0069	1.0063	0.1
288	50	50	300	300	1.0067	1.0066	0
289	50	75	2	2	0.5814	0.5864	-0.9
290	50	75	2	20	0.6321	0.637	-0.8
291	50	75	2	50	0.6354	0.6407	-0.8
292	50	75	2	100	0.6377	0.642	-0.7
293	50	75	2	200	0.6399	0.6427	-0.4
294	50	75	2	300	0.6411	0.643	-0.3
295	50	75	20	2	0.618	0.6079	1.7
296	50	75	20	20	0.6617	0.6623	-0.1
297	50	75	20	50	0.6672	0.6663	0.1
298	50	75	20	100	0.6675	0.6677	0
299	50	75	20	200	0.6678	0.6683	-0.1
300	50	75	20	300	0.6679	0.6685	-0.1
301	50	75	50	2	0.6224	0.6095	2.1
302	50	75	50	20	0.6653	0.6641	0.2
303	50	75	50	50	0.6678	0.6681	0
304	50	75	50	100	0.67	0.6694	0.1
305	50	75	50	200	0.6701	0.6701	0
306	50	75	50	300	0.6702	0.6703	0
307	50	75	100	2	0.6255	0.6102	2.5
308	50	75	100	20	0.6658	0.6647	0.2
309	50	75	100	50	0.6693	0.6687	0.1
310	50	75	100	100	0.6699	0.67	0
311	50	75	100	200	0.671	0.6707	0
312	50	75	100	300	0.671	0.6709	0
313	50	75	200	2	0.6284	0.6108	2.9
314	50	75	200	20	0.6662	0.665	0.2
315	50	75	200	50	0.6694	0.669	0.1
316	50	75	200	100	0.6706	0.6703	0
317	50	75	200	200	0.671	0.671	0
318	50	75	200	300	0.6715	0.6712	0
319	50	75	300	2	0.63	0.6113	3.1
320	50	75	300	20	0.6664	0.6651	0.2
321	50	75	300	50	0.6695	0.6691	0.1
322	50	75	300	100	0.6707	0.6704	0
323	50	75	300	200	0.6713	0.6711	0
324	50	75	300	300	0.6713	0.6713	0
325	50	100	2	2	0.4432	0.4474	-0.9
326	50	100	2	20	0.4802	0.4868	-1.3
327	50	100	2	50	0.4822	0.4896	-1.5
328	50	100	2	100	0.4836	0.4906	-1.4
329	50	100	2	200	0.4849	0.4911	-1.3
330	50	100	2	300	0.4857	0.4913	-1.2
331	50	100	20	2	0.464	0.4568	1.6
332	50	100	20	20	0.4972	0.4977	-0.1
333	50	100	20	50	0.5011	0.5007	0.1
334	50	100	20	100	0.5013	0.5017	-0.1
335	50	100	20	200	0.5015	0.5022	-0.1
336	50	100	20	300	0.5016	0.5024	-0.2
337	50	100	50	2	0.4672	0.4575	2.1
338	50	100	50	20	0.4991	0.4985	0.1
339	50	100	50	50	0.5013	0.4985	0.6
340	50	100	50	100	0.5028	0.5025	0.1
341	50	100	50	200	0.5029	0.5025	0.1
342	50	100	50	300	0.503	0.5032	0
343	50	100	100	2	0.4695	0.458	2.5
344	50	100	100	20	0.4994	0.4987	0.1
345	50	100	100	50	0.502	0.5017	0
346	50	100	100	100	0.5026	0.5027	0
347	50	100	100	200	0.5034	0.5032	0
348	50	100	100	300	0.5034	0.5034	0
349	50	100	200	2	0.4717	0.4586	2.9
350	50	100	200	20	0.4997	0.4988	0.2
351	50	100	200	50	0.5021	0.5018	0.1
352	50	100	200	100	0.503	0.5029	0
353	50	100	200	200	0.5033	0.5034	0
354	50	100	200	300	0.5037	0.5035	0
355	50	100	300	2	0.4729	0.4592	3
356	50	100	300	20	0.4999	0.4989	0.2
357	50	100	300	50	0.5022	0.5019	0.1
358	50	100	300	100	0.503	0.5029	0
359	50	100	300	200	0.5035	0.5034	0
360	50	100	300	300	0.5035	0.5036	0
361	50	125	2	2	0.3581	0.3608	-0.7
362	50	125	2	20	0.3871	0.3929	-1.5
363	50	125	2	50	0.3885	0.3952	-1.7
364	50	125	2	100	0.3894	0.396	-1.7
365	50	125	2	200	0.3903	0.3964	-1.5
366	50	125	2	300	0.3908	0.3965	-1.4
367	50	125	20	2	0.3711	0.3657	1.5
368	50	125	20	20	0.3982	0.3985	-0.1
369	50	125	20	50	0.4013	0.4009	0.1
370	50	125	20	100	0.4014	0.4017	-0.1
371	50	125	20	200	0.4015	0.4021	-0.2
372	50	125	20	300	0.4016	0.4023	-0.2
373	50	125	50	2	0.3737	0.3662	2
374	50	125	50	20	0.3992	0.3989	0.1
375	50	125	50	50	0.4012	0.4013	0
376	50	125	50	100	0.4024	0.4021	0.1
377	50	125	50	200	0.4025	0.4025	0
378	50	125	50	300	0.4025	0.4027	0
379	50	125	100	2	0.3755	0.3667	2.4
380	50	125	100	20	0.3995	0.399	0.1
381	50	125	100	50	0.4016	0.4014	0
382	50	125	100	100	0.4022	0.4023	0
383	50	125	100	200	0.4028	0.4027	0
384	50	125	100	300	0.4028	0.4028	0
385	50	125	200	2	0.3773	0.3673	2.7
386	50	125	200	20	0.3997	0.3991	0.2
387	50	125	200	50	0.4017	0.4015	0
388	50	125	200	100	0.4024	0.4023	0
389	50	125	200	200	0.4027	0.4027	0
390	50	125	200	300	0.403	0.4029	0
391	50	125	300	2	0.3782	0.368	2.8
392	50	125	300	20	0.3999	0.3991	0.2
393	50	125	300	50	0.4017	0.4015	0.1
394	50	125	300	100	0.4024	0.4023	0
395	50	125	300	200	0.4028	0.4027	0
396	50	125	300	300	0.4029	0.4029	0
397	50	150	2	2	0.3005	0.302	-0.5
398	50	150	2	20	0.3242	0.329	-1.4
399	50	150	2	50	0.3252	0.3309	-1.7
400	50	150	2	100	0.3259	0.3316	-1.7
401	50	150	2	200	0.3266	0.3319	-1.6
402	50	150	2	300	0.3269	0.332	-1.5
403	50	150	20	2	0.309	0.3049	1.3
404	50	150	20	20	0.3321	0.3323	-0.1
405	50	150	20	50	0.3346	0.3343	0.1
406	50	150	20	100	0.3347	0.3349	-0.1
407	50	150	20	200	0.3348	0.3353	-0.1
408	50	150	20	300	0.3348	0.3354	-0.2
409	50	150	50	2	0.3112	0.3054	1.9
410	50	150	50	20	0.3327	0.3325	0.1
411	50	150	50	50	0.3344	0.3345	0
412	50	150	50	100	0.3354	0.3352	0.1
413	50	150	50	200	0.3355	0.3355	0
414	50	150	50	300	0.3355	0.3356	0
415	50	150	100	2	0.3127	0.3058	2.3
416	50	150	100	20	0.3329	0.3326	0.1
417	50	150	100	50	0.3346	0.3346	0
418	50	150	100	100	0.3352	0.3352	0
419	50	150	100	200	0.3357	0.3356	0
420	50	150	100	300	0.3357	0.3357	0
421	50	150	200	2	0.3142	0.3066	2.5
422	50	150	200	20	0.3331	0.3326	0.1
423	50	150	200	50	0.3347	0.3346	0
424	50	150	200	100	0.3353	0.3353	0
425	50	150	200	200	0.3356	0.3356	0
426	50	150	200	300	0.3359	0.3357	0
427	50	150	300	2	0.315	0.3073	2.5
428	50	150	300	20	0.3332	0.3326	0.2
429	50	150	300	50	0.3348	0.3346	0
430	50	150	300	100	0.3353	0.3353	0
431	50	150	300	200	0.3356	0.3356	0
432	50	150	300	300	0.3357	0.3357	0
433	75	25	2	2	0.9124	0.9281	-1.7
434	75	25	2	20	0.9956	0.9579	3.9
435	75	25	2	50	1.0188	0.965	5.6
436	75	25	2	100	1.0355	0.974	6.3
437	75	25	2	200	1.0517	0.9901	6.2
438	75	25	2	300	1.0609	1.0047	5.6
439	75	25	20	2	1.1735	1.2384	-5.2
440	75	25	20	20	1.2833	1.2864	-0.2
441	75	25	20	50	1.2921	1.2898	0.2
442	75	25	20	100	1.2954	1.291	0.3
443	75	25	20	200	1.2986	1.2919	0.5
444	75	25	20	300	1.3003	1.2924	0.6
445	75	25	50	2	1.1867	1.2667	-6.3
446	75	25	50	20	1.3219	1.3168	0.4
447	75	25	50	50	1.319	1.3203	-0.1
448	75	25	50	100	1.3223	1.3215	0.1
449	75	25	50	200	1.3237	1.3222	0.1
450	75	25	50	300	1.3245	1.3224	0.2
451	75	25	100	2	1.1961	1.2765	-6.3
452	75	25	100	20	1.3234	1.3273	-0.3
453	75	25	100	50	1.3349	1.3309	0.3
454	75	25	100	100	1.3314	1.3321	0
455	75	25	100	200	1.333	1.3327	0
456	75	25	100	300	1.3335	1.3329	0
457	75	25	200	2	1.2049	1.2814	-6
458	75	25	200	20	1.3248	1.3326	-0.6
459	75	25	200	50	1.3355	1.3362	-0.1
460	75	25	200	100	1.3394	1.3374	0.2
461	75	25	200	200	1.3377	1.338	0
462	75	25	200	300	1.3383	1.3382	0
463	75	25	300	2	1.2099	1.2831	-5.7
464	75	25	300	20	1.3255	1.3344	-0.7
465	75	25	300	50	1.3358	1.338	-0.2
466	75	25	300	100	1.3396	1.3392	0
467	75	25	300	200	1.3416	1.3398	0.1
468	75	25	300	300	1.3398	1.34	0
469	75	50	2	2	0.5814	0.5864	-0.9
470	75	50	2	20	0.618	0.608	1.6
471	75	50	2	50	0.6224	0.6098	2.1
472	75	50	2	100	0.6255	0.6107	2.4
473	75	50	2	200	0.6284	0.6118	2.7
474	75	50	2	300	0.63	0.6128	2.8
475	75	50	20	2	0.6321	0.637	-0.8
476	75	50	20	20	0.6617	0.6623	-0.1
477	75	50	20	50	0.6653	0.6641	0.2
478	75	50	20	100	0.6658	0.6647	0.2
479	75	50	20	200	0.6662	0.665	0.2
480	75	50	20	300	0.6664	0.6651	0.2
481	75	50	50	2	0.6354	0.6407	-0.8
482	75	50	50	20	0.6672	0.6663	0.1
483	75	50	50	50	0.6678	0.6681	0
484	75	50	50	100	0.6693	0.6687	0.1
485	75	50	50	200	0.6694	0.669	0.1
486	75	50	50	300	0.6695	0.6691	0.1
487	75	50	100	2	0.6377	0.6419	-0.7
488	75	50	100	20	0.6675	0.6677	0
489	75	50	100	50	0.67	0.6694	0.1
490	75	50	100	100	0.6699	0.67	0
491	75	50	100	200	0.6706	0.6703	0
492	75	50	100	300	0.6707	0.6704	0
493	75	50	200	2	0.6399	0.6426	-0.4
494	75	50	200	20	0.6678	0.6683	-0.1
495	75	50	200	50	0.6701	0.6701	0
496	75	50	200	100	0.671	0.6707	0
497	75	50	200	200	0.671	0.671	0
498	75	50	200	300	0.6713	0.6711	0
499	75	50	300	2	0.6411	0.6428	-0.3
500	75	50	300	20	0.6679	0.6685	-0.1
501	75	50	300	50	0.6702	0.6703	0
502	75	50	300	100	0.671	0.6709	0
503	75	50	300	200	0.6715	0.6712	0
504	75	50	300	300	0.6713	0.6713	0
505	75	75	2	2	0.4125	0.411	0.4
506	75	75	2	20	0.4304	0.4269	0.8
507	75	75	2	50	0.4318	0.428	0.9
508	75	75	2	100	0.4329	0.4285	1
509	75	75	2	200	0.4339	0.4288	1.2
510	75	75	2	300	0.4344	0.429	1.3
511	75	75	20	2	0.4304	0.4269	0.8
512	75	75	20	20	0.4442	0.444	0
513	75	75	20	50	0.4459	0.4452	0.2
514	75	75	20	100	0.446	0.4456	0.1
515	75	75	20	200	0.4462	0.4458	0.1
516	75	75	20	300	0.4462	0.4459	0.1
517	75	75	50	2	0.4318	0.428	0.9
518	75	75	50	20	0.4459	0.4452	0.2
519	75	75	50	50	0.4465	0.4464	0
520	75	75	50	100	0.4471	0.4468	0.1
521	75	75	50	200	0.4472	0.447	0
522	75	75	50	300	0.4472	0.4471	0
523	75	75	100	2	0.4329	0.4284	1
524	75	75	100	20	0.446	0.4456	0.1
525	75	75	100	50	0.4471	0.4468	0.1
526	75	75	100	100	0.4472	0.4472	0
527	75	75	100	200	0.4476	0.4474	0
528	75	75	100	300	0.4476	0.4475	0
529	75	75	200	2	0.4339	0.4286	1.2
530	75	75	200	20	0.4462	0.4458	0.1
531	75	75	200	50	0.4472	0.447	0
532	75	75	200	100	0.4476	0.4474	0
533	75	75	200	200	0.4476	0.4476	0
534	75	75	200	300	0.4478	0.4477	0
535	75	75	300	2	0.4344	0.4288	1.3
536	75	75	300	20	0.4462	0.4459	0.1
537	75	75	300	50	0.4472	0.4471	0
538	75	75	300	100	0.4476	0.4475	0
539	75	75	300	200	0.4478	0.4477	0
540	75	75	300	300	0.4477	0.4477	0
541	75	100	2	2	0.313	0.3139	-0.3
542	75	100	2	20	0.3258	0.3263	-0.1
543	75	100	2	50	0.3267	0.3271	-0.1
544	75	100	2	100	0.3273	0.3274	0
545	75	100	2	200	0.3279	0.3276	0.1
546	75	100	2	300	0.3282	0.3277	0.1
547	75	100	20	2	0.3233	0.3208	0.8
548	75	100	20	20	0.3335	0.3337	0
549	75	100	20	50	0.3348	0.3345	0.1
550	75	100	20	100	0.3349	0.3349	0
551	75	100	20	200	0.335	0.335	0
552	75	100	20	300	0.335	0.3351	0
553	75	100	50	2	0.3244	0.3212	1
554	75	100	50	20	0.3345	0.3342	0.1
555	75	100	50	50	0.335	0.3351	0
556	75	100	50	100	0.3355	0.3354	0
557	75	100	50	200	0.3355	0.3355	0
558	75	100	50	300	0.3356	0.3356	0
559	75	100	100	2	0.3251	0.3214	1.1
560	75	100	100	20	0.3346	0.3343	0.1
561	75	100	100	50	0.3354	0.3352	0
562	75	100	100	100	0.3355	0.3355	0
563	75	100	100	200	0.3358	0.3357	0
564	75	100	100	300	0.3358	0.3357	0
565	75	100	200	2	0.3258	0.3216	1.3
566	75	100	200	20	0.3347	0.3344	0.1
567	75	100	200	50	0.3354	0.3353	0
568	75	100	200	100	0.3357	0.3356	0
569	75	100	200	200	0.3358	0.3358	0
570	75	100	200	300	0.3359	0.3358	0
571	75	100	300	2	0.3262	0.3217	1.4
572	75	100	300	20	0.3347	0.3344	0.1
573	75	100	300	50	0.3354	0.3353	0
574	75	100	300	100	0.3357	0.3356	0
575	75	100	300	200	0.3358	0.3358	0
576	75	100	300	300	0.3358	0.3358	0
577	75	125	2	2	0.2522	0.2533	-0.4
578	75	125	2	20	0.2621	0.2633	-0.5
579	75	125	2	50	0.2627	0.264	-0.5
580	75	125	2	100	0.2631	0.2643	-0.5
581	75	125	2	200	0.2634	0.2644	-0.4
582	75	125	2	300	0.2636	0.2645	-0.3
583	75	125	20	2	0.2588	0.2568	0.8
584	75	125	20	20	0.267	0.2672	0
585	75	125	20	50	0.268	0.2679	0
586	75	125	20	100	0.2681	0.2681	0
587	75	125	20	200	0.2681	0.2682	0
588	75	125	20	300	0.2681	0.2683	-0.1
589	75	125	50	2	0.2597	0.2571	1
590	75	125	50	20	0.2676	0.2674	0.1
591	75	125	50	50	0.2681	0.2681	0
592	75	125	50	100	0.2685	0.2684	0
593	75	125	50	200	0.2685	0.2685	0
594	75	125	50	300	0.2685	0.2685	0
595	75	125	100	2	0.2603	0.2572	1.2
596	75	125	100	20	0.2677	0.2675	0.1
597	75	125	100	50	0.2683	0.2682	0
598	75	125	100	100	0.2684	0.2685	0
599	75	125	100	200	0.2686	0.2686	0
600	75	125	100	300	0.2686	0.2686	0
601	75	125	200	2	0.2608	0.2574	1.3
602	75	125	200	20	0.2678	0.2676	0.1
603	75	125	200	50	0.2683	0.2683	0
604	75	125	200	100	0.2686	0.2685	0
605	75	125	200	200	0.2686	0.2686	0
606	75	125	200	300	0.2687	0.2687	0
607	75	125	300	2	0.2611	0.2575	1.4
608	75	125	300	20	0.2678	0.2676	0.1
609	75	125	300	50	0.2684	0.2683	0
610	75	125	300	100	0.2686	0.2685	0
611	75	125	300	200	0.2687	0.2686	0
612	75	125	300	300	0.2687	0.2687	0
613	75	150	2	2	0.2111	0.212	-0.4
614	75	150	2	20	0.2192	0.2205	-0.6
615	75	150	2	50	0.2196	0.2211	-0.7
616	75	150	2	100	0.2199	0.2213	-0.6
617	75	150	2	200	0.2202	0.2214	-0.6
618	75	150	2	300	0.2203	0.2214	-0.5
619	75	150	20	2	0.2157	0.2141	0.8
620	75	150	20	20	0.2226	0.2227	0
621	75	150	20	50	0.2234	0.2233	0
622	75	150	20	100	0.2235	0.2235	0
623	75	150	20	200	0.2235	0.2236	-0.1
624	75	150	20	300	0.2235	0.2237	-0.1
625	75	150	50	2	0.2164	0.2143	1
626	75	150	50	20	0.223	0.2229	0.1
627	75	150	50	50	0.2235	0.2235	0
628	75	150	50	100	0.2238	0.2237	0
629	75	150	50	200	0.2238	0.2238	0
630	75	150	50	300	0.2238	0.2238	0
631	75	150	100	2	0.2169	0.2144	1.2
632	75	150	100	20	0.2231	0.2229	0.1
633	75	150	100	50	0.2236	0.2235	0
634	75	150	100	100	0.2237	0.2237	0
635	75	150	100	200	0.2239	0.2238	0
636	75	150	100	300	0.2239	0.2239	0
637	75	150	200	2	0.2174	0.2145	1.3
638	75	150	200	20	0.2231	0.223	0.1
639	75	150	200	50	0.2236	0.2236	0
640	75	150	200	100	0.2238	0.2238	0
641	75	150	200	200	0.2239	0.2239	0
642	75	150	200	300	0.2239	0.2239	0
643	75	150	300	2	0.2176	0.2146	1.4
644	75	150	300	20	0.2232	0.223	0.1
645	75	150	300	50	0.2236	0.2236	0
646	75	150	300	100	0.2238	0.2238	0
647	75	150	300	200	0.2239	0.2239	0
648	75	150	300	300	0.2239	0.2239	0
649	100	25	2	2	0.7022	0.7057	-0.5
650	100	25	2	20	0.7404	0.7214	2.6
651	100	25	2	50	0.7581	0.729	4
652	100	25	2	100	0.7709	0.7399	4.2
653	100	25	2	200	0.7832	0.7591	3.2
654	100	25	2	300	0.7902	0.7757	1.9
655	100	25	20	2	0.9006	0.9459	-4.8
656	100	25	20	20	0.9659	0.9666	-0.1
657	100	25	20	50	0.9678	0.9681	0
658	100	25	20	100	0.9704	0.9688	0.2
659	100	25	20	200	0.9728	0.9695	0.3
660	100	25	20	300	0.9742	0.97	0.4
661	100	25	50	2	0.9091	0.9679	-6.1
662	100	25	50	20	0.9944	0.9895	0.5
663	100	25	50	50	0.9907	0.991	0
664	100	25	50	100	0.9912	0.9916	0
665	100	25	50	200	0.9923	0.9919	0
666	100	25	50	300	0.9929	0.992	0.1
667	100	25	100	2	0.9151	0.9755	-6.2
668	100	25	100	20	0.9953	0.9974	-0.2
669	100	25	100	50	1.0024	0.9989	0.3
670	100	25	100	100	0.9993	0.9994	0
671	100	25	100	200	0.9995	0.9997	0
672	100	25	100	300	0.9998	0.9998	0
673	100	25	200	2	0.9208	0.9793	-6
674	100	25	200	20	0.9961	1.0014	-0.5
675	100	25	200	50	1.0028	1.0029	0
676	100	25	200	100	1.0052	1.0034	0.2
677	100	25	200	200	1.0036	1.0037	0
678	100	25	200	300	1.0036	1.0038	0
679	100	25	300	2	0.924	0.9806	-5.8
680	100	25	300	20	0.9966	1.0028	-0.6
681	100	25	300	50	1.003	1.0043	-0.1
682	100	25	300	100	1.0053	1.0048	0.1
683	100	25	300	200	1.0065	1.005	0.1
684	100	25	300	300	1.0051	1.0051	0
685	100	50	2	2	0.4432	0.4474	-0.9
686	100	50	2	20	0.464	0.4569	1.6
687	100	50	2	50	0.4672	0.4579	2
688	100	50	2	100	0.4695	0.4587	2.4
689	100	50	2	200	0.4717	0.4599	2.6
690	100	50	2	300	0.4729	0.461	2.6
691	100	50	20	2	0.4802	0.4868	-1.3
692	100	50	20	20	0.4972	0.4977	-0.1
693	100	50	20	50	0.4991	0.4985	0.1
694	100	50	20	100	0.4994	0.4987	0.1
695	100	50	20	200	0.4997	0.4989	0.2
696	100	50	20	300	0.4999	0.4989	0.2
697	100	50	50	2	0.4822	0.4896	-1.5
698	100	50	50	20	0.5011	0.5007	0.1
699	100	50	50	50	0.5013	0.5015	0
700	100	50	50	100	0.502	0.5017	0
701	100	50	50	200	0.5021	0.5018	0.1
702	100	50	50	300	0.5022	0.5019	0.1
703	100	50	100	2	0.4836	0.4906	-1.4
704	100	50	100	20	0.5013	0.5017	-0.1
705	100	50	100	50	0.5028	0.5025	0.1
706	100	50	100	100	0.5026	0.5027	0
707	100	50	100	200	0.503	0.5029	0
708	100	50	100	300	0.503	0.5029	0
709	100	50	200	2	0.4849	0.4911	-1.3
710	100	50	200	20	0.5015	0.5022	-0.1
711	100	50	200	50	0.5029	0.503	0
712	100	50	200	100	0.5034	0.5032	0
713	100	50	200	200	0.5033	0.5034	0
714	100	50	200	300	0.5035	0.5034	0
715	100	50	300	2	0.4857	0.4913	-1.1
716	100	50	300	20	0.5016	0.5024	-0.2
717	100	50	300	50	0.503	0.5032	0
718	100	50	300	100	0.5034	0.5034	0
719	100	50	300	200	0.5037	0.5035	0
720	100	50	300	300	0.5035	0.5036	0
721	100	75	2	2	0.313	0.3139	-0.3
722	100	75	2	20	0.3233	0.3208	0.8
723	100	75	2	50	0.3244	0.3213	1
724	100	75	2	100	0.3251	0.3215	1.1
725	100	75	2	200	0.3258	0.3218	1.3
726	100	75	2	300	0.3262	0.322	1.3
727	100	75	20	2	0.3258	0.3263	-0.1
728	100	75	20	20	0.3335	0.3337	0
729	100	75	20	50	0.3345	0.3342	0.1
730	100	75	20	100	0.3346	0.3343	0.1
731	100	75	20	200	0.3347	0.3344	0.1
732	100	75	20	300	0.3347	0.3344	0.1
733	100	75	50	2	0.3267	0.3271	-0.1
734	100	75	50	20	0.3348	0.3345	0.1
735	100	75	50	50	0.335	0.3351	0
736	100	75	50	100	0.3354	0.3352	0
737	100	75	50	200	0.3354	0.3353	0
738	100	75	50	300	0.3354	0.3353	0
739	100	75	100	2	0.3273	0.3274	0
740	100	75	100	20	0.3349	0.3349	0
741	100	75	100	50	0.3355	0.3354	0
742	100	75	100	100	0.3355	0.3355	0
743	100	75	100	200	0.3357	0.3356	0
744	100	75	100	300	0.3357	0.3356	0
745	100	75	200	2	0.3279	0.3276	0.1
746	100	75	200	20	0.335	0.335	0
747	100	75	200	50	0.3355	0.3355	0
748	100	75	200	100	0.3358	0.3357	0
749	100	75	200	200	0.3358	0.3358	0
750	100	75	200	300	0.3358	0.3358	0
751	100	75	300	2	0.3282	0.3276	0.2
752	100	75	300	20	0.335	0.3351	0
753	100	75	300	50	0.3356	0.3356	0
754	100	75	300	100	0.3358	0.3357	0
755	100	75	300	200	0.3359	0.3358	0
756	100	75	300	300	0.3358	0.3358	0
757	100	100	2	2	0.2404	0.2398	0.2
758	100	100	2	20	0.2463	0.2452	0.5
759	100	100	2	50	0.2468	0.2455	0.5
760	100	100	2	100	0.2471	0.2457	0.6
761	100	100	2	200	0.2475	0.2457	0.7
762	100	100	2	300	0.2476	0.2459	0.7
763	100	100	20	2	0.2463	0.2452	0.5
764	100	100	20	20	0.2508	0.2507	0
765	100	100	20	50	0.2513	0.2511	0.1
766	100	100	20	100	0.2514	0.2512	0.1
767	100	100	20	200	0.2514	0.2513	0
768	100	100	20	300	0.2514	0.2513	0
769	100	100	50	2	0.2468	0.2455	0.5
770	100	100	50	20	0.2513	0.2511	0.1
771	100	100	50	50	0.2515	0.2515	0
772	100	100	50	100	0.2517	0.2516	0
773	100	100	50	200	0.2517	0.2517	0
774	100	100	50	300	0.2518	0.2517	0
775	100	100	100	2	0.2471	0.2457	0.6
776	100	100	100	20	0.2514	0.2512	0.1
777	100	100	100	50	0.2517	0.2516	0
778	100	100	100	100	0.2518	0.2517	0
779	100	100	100	200	0.2519	0.2518	0
780	100	100	100	300	0.2519	0.2518	0
781	100	100	200	2	0.2475	0.2457	0.7
782	100	100	200	20	0.2514	0.2513	0
783	100	100	200	50	0.2517	0.2517	0
784	100	100	200	100	0.2519	0.2518	0
785	100	100	200	200	0.2519	0.2519	0
786	100	100	200	300	0.2519	0.2519	0
787	100	100	300	2	0.2476	0.2458	0.8
788	100	100	300	20	0.2514	0.2513	0
789	100	100	300	50	0.2518	0.2517	0
790	100	100	300	100	0.2519	0.2518	0
791	100	100	300	200	0.2519	0.2519	0
792	100	100	300	300	0.2519	0.2519	0
793	100	125	2	2	0.1933	0.1935	-0.1
794	100	125	2	20	0.1979	0.1979	0
795	100	125	2	50	0.1982	0.1982	0
796	100	125	2	100	0.1985	0.1983	0.1
797	100	125	2	200	0.1987	0.1984	0.2
798	100	125	2	300	0.1988	0.1984	0.2
799	100	125	20	2	0.1972	0.1963	0.5
800	100	125	20	20	0.2007	0.2008	0
801	100	125	20	50	0.2012	0.2011	0.1
802	100	125	20	100	0.2012	0.2012	0
803	100	125	20	200	0.2012	0.2012	0
804	100	125	20	300	0.2012	0.2012	0
805	100	125	50	2	0.1976	0.1965	0.6
806	100	125	50	20	0.2011	0.201	0.1
807	100	125	50	50	0.2013	0.2013	0
808	100	125	50	100	0.2014	0.2014	0
809	100	125	50	200	0.2014	0.2014	0
810	100	125	50	300	0.2014	0.2014	0
811	100	125	100	2	0.1978	0.1966	0.7
812	100	125	100	20	0.2011	0.201	0
813	100	125	100	50	0.2014	0.2013	0
814	100	125	100	100	0.2014	0.2014	0
815	100	125	100	200	0.2015	0.2015	0
816	100	125	100	300	0.2015	0.2015	0
817	100	125	200	2	0.1981	0.1966	0.8
818	100	125	200	20	0.2012	0.2011	0
819	100	125	200	50	0.2014	0.2014	0
820	100	125	200	100	0.2015	0.2015	0
821	100	125	200	200	0.2015	0.2015	0
822	100	125	200	300	0.2016	0.2015	0
823	100	125	300	2	0.1982	0.1967	0.8
824	100	125	300	20	0.2012	0.2011	0.1
825	100	125	300	50	0.2014	0.2014	0
826	100	125	300	100	0.2015	0.2015	0
827	100	125	300	200	0.2015	0.2015	0
828	100	125	300	300	0.2015	0.2015	0
829	100	150	2	2	0.1617	0.162	-0.2
830	100	150	2	20	0.1654	0.1657	-0.2
831	100	150	2	50	0.1656	0.166	-0.2
832	100	150	2	100	0.1658	0.166	-0.2
833	100	150	2	200	0.1659	0.1661	-0.1
834	100	150	2	300	0.166	0.1661	-0.1
835	100	150	20	2	0.1644	0.1637	0.5
836	100	150	20	20	0.1673	0.1674	0
837	100	150	20	50	0.1677	0.1676	0
838	100	150	20	100	0.1677	0.1677	0
839	100	150	20	200	0.1677	0.1678	0
840	100	150	20	300	0.1677	0.1678	0
841	100	150	50	2	0.1647	0.1638	0.6
842	100	150	50	20	0.1676	0.1675	0
843	100	150	50	50	0.1677	0.1678	0
844	100	150	50	100	0.1679	0.1678	0
845	100	150	50	200	0.1679	0.1679	0
846	100	150	50	300	0.1679	0.1679	0
847	100	150	100	2	0.1649	0.1638	0.7
848	100	150	100	20	0.1676	0.1675	0
849	100	150	100	50	0.1678	0.1678	0
850	100	150	100	100	0.1679	0.1679	0
851	100	150	100	200	0.1679	0.1679	0
852	100	150	100	300	0.1679	0.1679	0
853	100	150	200	2	0.1651	0.1639	0.8
854	100	150	200	20	0.1676	0.1676	0
855	100	150	200	50	0.1678	0.1678	0
856	100	150	200	100	0.1679	0.1679	0
857	100	150	200	200	0.1679	0.1679	0
858	100	150	200	300	0.168	0.168	0
859	100	150	300	2	0.1652	0.1639	0.8
860	100	150	300	20	0.1676	0.1676	0.1
861	100	150	300	50	0.1678	0.1678	0
862	100	150	300	100	0.1679	0.1679	0
863	100	150	300	200	0.168	0.1679	0
864	100	150	300	300	0.168	0.168	0
865	125	25	2	2	0.5708	0.5683	0.4
866	125	25	2	20	0.5866	0.5795	1.2
867	125	25	2	50	0.601	0.5882	2.2
868	125	25	2	100	0.6114	0.6008	1.8
869	125	25	2	200	0.6215	0.622	-0.1
870	125	25	2	300	0.6272	0.6393	-1.9
871	125	25	20	2	0.7309	0.7632	-4.2
872	125	25	20	20	0.7744	0.774	0.1
873	125	25	20	50	0.7731	0.7749	-0.2
874	125	25	20	100	0.7753	0.7754	0
875	125	25	20	200	0.7773	0.776	0.2
876	125	25	20	300	0.7784	0.7766	0.2
877	125	25	50	2	0.7369	0.7811	-5.7
878	125	25	50	20	0.7969	0.7923	0.6
879	125	25	50	50	0.7933	0.7931	0
880	125	25	50	100	0.7925	0.7934	-0.1
881	125	25	50	200	0.7934	0.7936	0
882	125	25	50	300	0.7939	0.7938	0
883	125	25	100	2	0.7412	0.7873	-5.9
884	125	25	100	20	0.7976	0.7987	-0.1
885	125	25	100	50	0.8025	0.7994	0.4
886	125	25	100	100	0.7998	0.7997	0
887	125	25	100	200	0.7994	0.7999	-0.1
888	125	25	100	300	0.7996	0.7999	0
889	125	25	200	2	0.7452	0.7904	-5.7
890	125	25	200	20	0.7981	0.8019	-0.5
891	125	25	200	50	0.8028	0.8026	0
892	125	25	200	100	0.8044	0.8029	0.2
893	125	25	200	200	0.8031	0.803	0
894	125	25	200	300	0.8028	0.8031	0
895	125	25	300	2	0.7475	0.7915	-5.6
896	125	25	300	20	0.7985	0.8029	-0.6
897	125	25	300	50	0.8029	0.8037	-0.1
898	125	25	300	100	0.8045	0.804	0.1
899	125	25	300	200	0.8054	0.8041	0.2
900	125	25	300	300	0.8042	0.8042	0
901	125	50	2	2	0.3581	0.3608	-0.7
902	125	50	2	20	0.3711	0.3659	1.4
903	125	50	2	50	0.3737	0.3667	1.9
904	125	50	2	100	0.3755	0.3675	2.2
905	125	50	2	200	0.3773	0.3689	2.3
906	125	50	2	300	0.3782	0.3702	2.2
907	125	50	20	2	0.3871	0.3929	-1.5
908	125	50	20	20	0.3982	0.3985	-0.1
909	125	50	20	50	0.3992	0.3989	0.1
910	125	50	20	100	0.3995	0.399	0.1
911	125	50	20	200	0.3997	0.3991	0.2
912	125	50	20	300	0.3999	0.3992	0.2
913	125	50	50	2	0.3885	0.3952	-1.7
914	125	50	50	20	0.4013	0.4009	0.1
915	125	50	50	50	0.4012	0.4013	0
916	125	50	50	100	0.4016	0.4014	0
917	125	50	50	200	0.4017	0.4015	0
918	125	50	50	300	0.4017	0.4015	0
919	125	50	100	2	0.3894	0.396	-1.7
920	125	50	100	20	0.4014	0.4017	-0.1
921	125	50	100	50	0.4024	0.4021	0.1
922	125	50	100	100	0.4022	0.4023	0
923	125	50	100	200	0.4024	0.4023	0
924	125	50	100	300	0.4024	0.4023	0
925	125	50	200	2	0.3903	0.3964	-1.5
926	125	50	200	20	0.4015	0.4021	-0.2
927	125	50	200	50	0.4025	0.4025	0
928	125	50	200	100	0.4028	0.4027	0
929	125	50	200	200	0.4027	0.4027	0
930	125	50	200	300	0.4028	0.4027	0
931	125	50	300	2	0.3908	0.3965	-1.4
932	125	50	300	20	0.4016	0.4023	-0.2
933	125	50	300	50	0.4025	0.4027	0
934	125	50	300	100	0.4028	0.4028	0
935	125	50	300	200	0.403	0.4028	0
936	125	50	300	300	0.4029	0.4029	0
937	125	75	2	2	0.2522	0.2533	-0.4
938	125	75	2	20	0.2588	0.2568	0.8
939	125	75	2	50	0.2597	0.2572	1
940	125	75	2	100	0.2603	0.2573	1.1
941	125	75	2	200	0.2608	0.2576	1.3
942	125	75	2	300	0.2611	0.2578	1.3
943	125	75	20	2	0.2621	0.2633	-0.5
944	125	75	20	20	0.267	0.2672	0
945	125	75	20	50	0.2676	0.2674	0.1
946	125	75	20	100	0.2677	0.2675	0.1
947	125	75	20	200	0.2678	0.2676	0.1
948	125	75	20	300	0.2678	0.2676	0.1
949	125	75	50	2	0.2627	0.264	-0.5
950	125	75	50	20	0.268	0.2679	0
951	125	75	50	50	0.2681	0.2681	0
952	125	75	50	100	0.2683	0.2682	0
953	125	75	50	200	0.2683	0.2683	0
954	125	75	50	300	0.2684	0.2683	0
955	125	75	100	2	0.2631	0.2643	-0.5
956	125	75	100	20	0.2681	0.2681	0
957	125	75	100	50	0.2685	0.2684	0
958	125	75	100	100	0.2684	0.2685	0
959	125	75	100	200	0.2686	0.2685	0
960	125	75	100	300	0.2686	0.2685	0
961	125	75	200	2	0.2634	0.2644	-0.4
962	125	75	200	20	0.2681	0.2682	0
963	125	75	200	50	0.2685	0.2685	0
964	125	75	200	100	0.2686	0.2686	0
965	125	75	200	200	0.2686	0.2686	0
966	125	75	200	300	0.2687	0.2686	0
967	125	75	300	2	0.2636	0.2644	-0.3
968	125	75	300	20	0.2681	0.2683	-0.1
969	125	75	300	50	0.2685	0.2685	0
970	125	75	300	100	0.2686	0.2686	0
971	125	75	300	200	0.2687	0.2687	0
972	125	75	300	300	0.2687	0.2687	0
973	125	100	2	2	0.1933	0.1935	-0.1
974	125	100	2	20	0.1972	0.1963	0.5
975	125	100	2	50	0.1976	0.1965	0.5
976	125	100	2	100	0.1978	0.1966	0.6
977	125	100	2	200	0.1981	0.1967	0.7
978	125	100	2	300	0.1982	0.1967	0.8
979	125	100	20	2	0.1979	0.1979	0
980	125	100	20	20	0.2007	0.2008	0
981	125	100	20	50	0.2011	0.201	0.1
982	125	100	20	100	0.2011	0.201	0
983	125	100	20	200	0.2012	0.2011	0
984	125	100	20	300	0.2012	0.2011	0.1
985	125	100	50	2	0.1982	0.1982	0
986	125	100	50	20	0.2012	0.2011	0.1
987	125	100	50	50	0.2013	0.2013	0
988	125	100	50	100	0.2014	0.2013	0
989	125	100	50	200	0.2014	0.2014	0
990	125	100	50	300	0.2014	0.2014	0
991	125	100	100	2	0.1985	0.1983	0.1
992	125	100	100	20	0.2012	0.2012	0
993	125	100	100	50	0.2014	0.2014	0
994	125	100	100	100	0.2014	0.2014	0
995	125	100	100	200	0.2015	0.2015	0
996	125	100	100	300	0.2015	0.2015	0
997	125	100	200	2	0.1987	0.1983	0.2
998	125	100	200	20	0.2012	0.2012	0
999	125	100	200	50	0.2014	0.2014	0
1000	125	100	200	100	0.2015	0.2015	0
1001	125	100	200	200	0.2015	0.2015	0
1002	125	100	200	300	0.2015	0.2015	0
1003	125	100	300	2	0.1988	0.1984	0.2
1004	125	100	300	20	0.2012	0.2012	0
1005	125	100	300	50	0.2014	0.2014	0
1006	125	100	300	100	0.2015	0.2015	0
1007	125	100	300	200	0.2016	0.2015	0
1008	125	100	300	300	0.2015	0.2015	0
1009	125	125	2	2	0.1564	0.1562	0.2
1010	125	125	2	20	0.1589	0.1584	0.3
1011	125	125	2	50	0.1591	0.1586	0.3
1012	125	125	2	100	0.1593	0.1587	0.4
1013	125	125	2	200	0.1594	0.1587	0.4
1014	125	125	2	300	0.1595	0.1587	0.5
1015	125	125	20	2	0.1589	0.1584	0.3
1016	125	125	20	20	0.1608	0.1608	0
1017	125	125	20	50	0.161	0.1609	0.1
1018	125	125	20	100	0.161	0.161	0
1019	125	125	20	200	0.161	0.161	0
1020	125	125	20	300	0.1611	0.161	0
1021	125	125	50	2	0.1591	0.1586	0.3
1022	125	125	50	20	0.161	0.1609	0.1
1023	125	125	50	50	0.1611	0.1611	0
1024	125	125	50	100	0.1612	0.1611	0
1025	125	125	50	200	0.1612	0.1611	0
1026	125	125	50	300	0.1612	0.1612	0
1027	125	125	100	2	0.1593	0.1586	0.4
1028	125	125	100	20	0.161	0.161	0
1029	125	125	100	50	0.1612	0.1611	0
1030	125	125	100	100	0.1612	0.1612	0
1031	125	125	100	200	0.1612	0.1612	0
1032	125	125	100	300	0.1612	0.1612	0
1033	125	125	200	2	0.1594	0.1587	0.5
1034	125	125	200	20	0.161	0.161	0
1035	125	125	200	50	0.1612	0.1611	0
1036	125	125	200	100	0.1612	0.1612	0
1037	125	125	200	200	0.1612	0.1612	0
1038	125	125	200	300	0.1613	0.1612	0
1039	125	125	300	2	0.1595	0.1587	0.5
1040	125	125	300	20	0.1611	0.161	0
1041	125	125	300	50	0.1612	0.1612	0
1042	125	125	300	100	0.1612	0.1612	0
1043	125	125	300	200	0.1613	0.1612	0
1044	125	125	300	300	0.1612	0.1612	0
1045	125	150	2	2	0.1307	0.1308	0
1046	125	150	2	20	0.1328	0.1327	0.1
1047	125	150	2	50	0.1329	0.1328	0.1
1048	125	150	2	100	0.133	0.1329	0.1
1049	125	150	2	200	0.1331	0.1329	0.2
1050	125	150	2	300	0.1331	0.1329	0.2
1051	125	150	20	2	0.1325	0.1321	0.3
1052	125	150	20	20	0.134	0.134	0
1053	125	150	20	50	0.1342	0.1342	0
1054	125	150	20	100	0.1342	0.1342	0
1055	125	150	20	200	0.1342	0.1342	0
1056	125	150	20	300	0.1342	0.1342	0
1057	125	150	50	2	0.1327	0.1322	0.4
1058	125	150	50	20	0.1342	0.1341	0
1059	125	150	50	50	0.1342	0.1343	0
1060	125	150	50	100	0.1343	0.1343	0
1061	125	150	50	200	0.1343	0.1343	0
1062	125	150	50	300	0.1343	0.1343	0
1063	125	150	100	2	0.1328	0.1322	0.4
1064	125	150	100	20	0.1342	0.1342	0
1065	125	150	100	50	0.1343	0.1343	0
1066	125	150	100	100	0.1343	0.1343	0
1067	125	150	100	200	0.1344	0.1343	0
1068	125	150	100	300	0.1344	0.1344	0
1069	125	150	200	2	0.1329	0.1322	0.5
1070	125	150	200	20	0.1342	0.1342	0
1071	125	150	200	50	0.1343	0.1343	0
1072	125	150	200	100	0.1344	0.1343	0
1073	125	150	200	200	0.1344	0.1344	0
1074	125	150	200	300	0.1344	0.1344	0
1075	125	150	300	2	0.1329	0.1323	0.5
1076	125	150	300	20	0.1342	0.1342	0
1077	125	150	300	50	0.1343	0.1343	0
1078	125	150	300	100	0.1344	0.1343	0
1079	125	150	300	200	0.1344	0.1344	0
1080	125	150	300	300	0.1344	0.1344	0
1081	150	25	2	2	0.4807	0.4754	1.1
1082	150	25	2	20	0.4841	0.4851	-0.2
1083	150	25	2	50	0.4962	0.4949	0.3
1084	150	25	2	100	0.5051	0.5089	-0.8
1085	150	25	2	200	0.5136	0.5311	-3.3
1086	150	25	2	300	0.5185	0.548	-5.4
1087	150	25	20	2	0.6151	0.639	-3.7
1088	150	25	20	20	0.6463	0.6453	0.2
1089	150	25	20	50	0.6433	0.6459	-0.4
1090	150	25	20	100	0.6452	0.6464	-0.2
1091	150	25	20	200	0.6469	0.6471	0
1092	150	25	20	300	0.6478	0.6477	0
1093	150	25	50	2	0.6196	0.6541	-5.3
1094	150	25	50	20	0.6649	0.6606	0.7
1095	150	25	50	50	0.6615	0.6611	0.1
1096	150	25	50	100	0.66	0.6613	-0.2
1097	150	25	50	200	0.6608	0.6614	-0.1
1098	150	25	50	300	0.6612	0.6616	-0.1
1099	150	25	100	2	0.6229	0.6593	-5.5
1100	150	25	100	20	0.6654	0.6659	-0.1
1101	150	25	100	50	0.6691	0.6663	0.4
1102	150	25	100	100	0.6667	0.6665	0
1103	150	25	100	200	0.6659	0.6666	-0.1
1104	150	25	100	300	0.6662	0.6666	-0.1
1105	150	25	200	2	0.626	0.6619	-5.4
1106	150	25	200	20	0.6658	0.6685	-0.4
1107	150	25	200	50	0.6693	0.669	0
1108	150	25	200	100	0.6705	0.6692	0.2
1109	150	25	200	200	0.6693	0.6692	0
1110	150	25	200	300	0.6689	0.6693	-0.1
1111	150	25	300	2	0.6277	0.6628	-5.3
1112	150	25	300	20	0.6661	0.6694	-0.5
1113	150	25	300	50	0.6694	0.6699	-0.1
1114	150	25	300	100	0.6706	0.67	0.1
1115	150	25	300	200	0.6712	0.6701	0.2
1116	150	25	300	300	0.6702	0.6702	0
1117	150	50	2	2	0.3005	0.302	-0.5
1118	150	50	2	20	0.309	0.3051	1.3
1119	150	50	2	50	0.3112	0.3058	1.7
1120	150	50	2	100	0.3127	0.3068	1.9
1121	150	50	2	200	0.3142	0.3083	1.9
1122	150	50	2	300	0.315	0.3097	1.7
1123	150	50	20	2	0.3242	0.329	-1.4
1124	150	50	20	20	0.3321	0.3323	-0.1
1125	150	50	20	50	0.3327	0.3325	0
1126	150	50	20	100	0.3329	0.3326	0.1
1127	150	50	20	200	0.3331	0.3326	0.1
1128	150	50	20	300	0.3332	0.3327	0.2
1129	150	50	50	2	0.3252	0.3309	-1.7
1130	150	50	50	20	0.3346	0.3343	0.1
1131	150	50	50	50	0.3344	0.3345	0
1132	150	50	50	100	0.3346	0.3346	0
1133	150	50	50	200	0.3347	0.3346	0
1134	150	50	50	300	0.3348	0.3346	0
1135	150	50	100	2	0.3259	0.3316	-1.7
1136	150	50	100	20	0.3347	0.3349	-0.1
1137	150	50	100	50	0.3354	0.3352	0.1
1138	150	50	100	100	0.3352	0.3352	0
1139	150	50	100	200	0.3353	0.3353	0
1140	150	50	100	300	0.3353	0.3353	0
1141	150	50	200	2	0.3266	0.3319	-1.6
1142	150	50	200	20	0.3348	0.3353	-0.1
1143	150	50	200	50	0.3355	0.3355	0
1144	150	50	200	100	0.3357	0.3356	0
1145	150	50	200	200	0.3356	0.3356	0
1146	150	50	200	300	0.3356	0.3356	0
1147	150	50	300	2	0.3269	0.332	-1.5
1148	150	50	300	20	0.3348	0.3354	-0.2
1149	150	50	300	50	0.3355	0.3356	0
1150	150	50	300	100	0.3357	0.3357	0
1151	150	50	300	200	0.3359	0.3357	0
1152	150	50	300	300	0.3357	0.3357	0
1153	150	75	2	2	0.2111	0.212	-0.4
1154	150	75	2	20	0.2157	0.2141	0.7
1155	150	75	2	50	0.2164	0.2144	1
1156	150	75	2	100	0.2169	0.2145	1.1
1157	150	75	2	200	0.2174	0.2148	1.2
1158	150	75	2	300	0.2176	0.2151	1.2
1159	150	75	20	2	0.2192	0.2205	-0.6
1160	150	75	20	20	0.2226	0.2227	0
1161	150	75	20	50	0.223	0.2229	0.1
1162	150	75	20	100	0.2231	0.2229	0.1
1163	150	75	20	200	0.2231	0.223	0.1
1164	150	75	20	300	0.2232	0.223	0.1
1165	150	75	50	2	0.2196	0.2211	-0.7
1166	150	75	50	20	0.2234	0.2233	0
1167	150	75	50	50	0.2235	0.2235	0
1168	150	75	50	100	0.2236	0.2235	0
1169	150	75	50	200	0.2236	0.2236	0
1170	150	75	50	300	0.2236	0.2236	0
1171	150	75	100	2	0.2199	0.2213	-0.6
1172	150	75	100	20	0.2235	0.2235	0
1173	150	75	100	50	0.2238	0.2237	0
1174	150	75	100	100	0.2237	0.2237	0
1175	150	75	100	200	0.2238	0.2238	0
1176	150	75	100	300	0.2238	0.2238	0
1177	150	75	200	2	0.2202	0.2214	-0.6
1178	150	75	200	20	0.2235	0.2236	-0.1
1179	150	75	200	50	0.2238	0.2238	0
1180	150	75	200	100	0.2239	0.2238	0
1181	150	75	200	200	0.2239	0.2239	0
1182	150	75	200	300	0.2239	0.2239	0
1183	150	75	300	2	0.2203	0.2214	-0.5
1184	150	75	300	20	0.2235	0.2237	-0.1
1185	150	75	300	50	0.2238	0.2238	0
1186	150	75	300	100	0.2239	0.2239	0
1187	150	75	300	200	0.2239	0.2239	0
1188	150	75	300	300	0.2239	0.2239	0
1189	150	100	2	2	0.1617	0.162	-0.2
1190	150	100	2	20	0.1644	0.1637	0.5
1191	150	100	2	50	0.1647	0.1638	0.6
1192	150	100	2	100	0.1649	0.1639	0.7
1193	150	100	2	200	0.1651	0.1639	0.7
1194	150	100	2	300	0.1652	0.164	0.8
1195	150	100	20	2	0.1654	0.1657	-0.2
1196	150	100	20	20	0.1673	0.1674	0
1197	150	100	20	50	0.1676	0.1675	0
1198	150	100	20	100	0.1676	0.1675	0
1199	150	100	20	200	0.1676	0.1676	0
1200	150	100	20	300	0.1676	0.1676	0.1
1201	150	100	50	2	0.1656	0.166	-0.2
1202	150	100	50	20	0.1677	0.1676	0
1203	150	100	50	50	0.1677	0.1678	0
1204	150	100	50	100	0.1678	0.1678	0
1205	150	100	50	200	0.1678	0.1678	0
1206	150	100	50	300	0.1678	0.1678	0
1207	150	100	100	2	0.1658	0.166	-0.2
1208	150	100	100	20	0.1677	0.1677	0
1209	150	100	100	50	0.1679	0.1678	0
1210	150	100	100	100	0.1679	0.1679	0
1211	150	100	100	200	0.1679	0.1679	0
1212	150	100	100	300	0.1679	0.1679	0
1213	150	100	200	2	0.1659	0.1661	-0.1
1214	150	100	200	20	0.1677	0.1678	0
1215	150	100	200	50	0.1679	0.1679	0
1216	150	100	200	100	0.1679	0.1679	0
1217	150	100	200	200	0.1679	0.1679	0
1218	150	100	200	300	0.168	0.1679	0
1219	150	100	300	2	0.166	0.1661	-0.1
1220	150	100	300	20	0.1677	0.1678	0
1221	150	100	300	50	0.1679	0.1679	0
1222	150	100	300	100	0.1679	0.1679	0
1223	150	100	300	200	0.168	0.168	0
1224	150	100	300	300	0.168	0.168	0
1225	150	125	2	2	0.1307	0.1308	0
1226	150	125	2	20	0.1325	0.1321	0.3
1227	150	125	2	50	0.1327	0.1322	0.4
1228	150	125	2	100	0.1328	0.1322	0.4
1229	150	125	2	200	0.1329	0.1323	0.5
1230	150	125	2	300	0.1329	0.1323	0.5
1231	150	125	20	2	0.1328	0.1327	0.1
1232	150	125	20	20	0.134	0.134	0
1233	150	125	20	50	0.1342	0.1341	0
1234	150	125	20	100	0.1342	0.1342	0
1235	150	125	20	200	0.1342	0.1342	0
1236	150	125	20	300	0.1342	0.1342	0
1237	150	125	50	2	0.1329	0.1328	0.1
1238	150	125	50	20	0.1342	0.1342	0
1239	150	125	50	50	0.1342	0.1343	0
1240	150	125	50	100	0.1343	0.1343	0
1241	150	125	50	200	0.1343	0.1343	0
1242	150	125	50	300	0.1343	0.1343	0
1243	150	125	100	2	0.133	0.1329	0.1
1244	150	125	100	20	0.1342	0.1342	0
1245	150	125	100	50	0.1343	0.1343	0
1246	150	125	100	100	0.1343	0.1343	0
1247	150	125	100	200	0.1344	0.1343	0
1248	150	125	100	300	0.1344	0.1343	0
1249	150	125	200	2	0.1331	0.1329	0.2
1250	150	125	200	20	0.1342	0.1342	0
1251	150	125	200	50	0.1343	0.1343	0
1252	150	125	200	100	0.1344	0.1343	0
1253	150	125	200	200	0.1344	0.1344	0
1254	150	125	200	300	0.1344	0.1344	0
1255	150	125	300	2	0.1331	0.1329	0.2
1256	150	125	300	20	0.1342	0.1342	0
1257	150	125	300	50	0.1343	0.1343	0
1258	150	125	300	100	0.1344	0.1344	0
1259	150	125	300	200	0.1344	0.1344	0
1260	150	125	300	300	0.1344	0.1344	0
1261	150	150	2	2	0.1096	0.1095	0.1
1262	150	150	2	20	0.1109	0.1106	0.2
1263	150	150	2	50	0.111	0.1107	0.2
1264	150	150	2	100	0.111	0.1107	0.3
1265	150	150	2	200	0.1111	0.1107	0.3
1266	150	150	2	300	0.1111	0.1108	0.3
1267	150	150	20	2	0.1109	0.1106	0.2
1268	150	150	20	20	0.1118	0.1117	0
1269	150	150	20	50	0.1119	0.1118	0
1270	150	150	20	100	0.1119	0.1118	0
1271	150	150	20	200	0.1119	0.1119	0
1272	150	150	20	300	0.1119	0.1119	0
1273	150	150	50	2	0.111	0.1107	0.2
1274	150	150	50	20	0.1119	0.1118	0
1275	150	150	50	50	0.1119	0.1119	0
1276	150	150	50	100	0.1119	0.1119	0
1277	150	150	50	200	0.1119	0.1119	0
1278	150	150	50	300	0.112	0.1119	0
1279	150	150	100	2	0.111	0.1107	0.3
1280	150	150	100	20	0.1119	0.1118	0
1281	150	150	100	50	0.1119	0.1119	0
1282	150	150	100	100	0.112	0.1119	0
1283	150	150	100	200	0.112	0.112	0
1284	150	150	100	300	0.112	0.112	0
1285	150	150	200	2	0.1111	0.1107	0.3
1286	150	150	200	20	0.1119	0.1119	0
1287	150	150	200	50	0.1119	0.1119	0
1288	150	150	200	100	0.112	0.112	0
1289	150	150	200	200	0.112	0.112	0
1290	150	150	200	300	0.112	0.112	0
1291	150	150	300	2	0.1111	0.1107	0.4
1292	150	150	300	20	0.1119	0.1119	0
1293	150	150	300	50	0.112	0.1119	0
1294	150	150	300	100	0.112	0.112	0
1295	150	150	300	200	0.112	0.112	0
1296	150	150	300	300	0.112	0.112	0
